# Supplementary material for: The impact of human and livestock respiration on CO2 emissions from 14 global cities
Source: Carbon Balance Manag. 2022 Nov 3;17:17. doi: 10.1186/s13021-022-00217-7 (PMC9635100; doi:10.1186/s13021-022-00217-7)
Supplement: Supplementary file 1 — Supplementary Material 1: Table S9 The HLR within 118 worldurban areas. Notes: The 118 world urban areas are selected onthe basis of area larger than 100 km2, being capitals, with populationsgreater than 1 million or have carbon monitoring sites. [file 13021_2022_217_MOESM1_ESM.xlsx]

## Sheet: carbon release in 2010
FID	Country or area	City Name	The world bank Region	Human Respiration (GgC/y)	Livestock Respiration (GgC/y)	Fossil Fuel Emission (GgC/y)	Human and Livestock Respiration to FFE (%)
1	Afghanistan	Kabul	South Asia	156.362	3.06248	681.932	23.3783
2	Algeria	Algiers	Middle East & North Africa	279.377	11.9931	2038.35	14.2944
3	Angola	Luanda	Sub-Saharan Africa	86.8588	1.49378	748.028	11.8114
4	Argentina	Buenos Aires	Latin America & Caribbean	1214.67	19.1341	14202.3	8.6873
5	Australia	Brisbane	East Asia & Pacific	148.99	4.01532	5974.18	2.56111
6	Australia	Perth	East Asia & Pacific	134.63	1.98299	3954.52	3.45461
7	Australia	Sydney	East Asia & Pacific	355.748	8.71315	5783.8	6.30141
8	Australia	Melbourne	East Asia & Pacific	319.249	4.31073	6820.09	4.74421
9	Austria	Vienna	Europe & Central Asia	183.104	1.65021	2328.53	7.93434
10	Bangladesh	Dhaka	South Asia	968.12	29.4048	2237.88	44.5746
11	Belgium	Bruxelles-Brussel	Europe & Central Asia	426.964	89.1464	11922.4	4.32891
12	Brazil	Natal	Latin America & Caribbean	102.955	3.89297	478.836	22.3141
13	Brazil	Brasília	Latin America & Caribbean	173.016	6.43101	2021.17	8.87836
14	Brazil	Rio de Janeiro	Latin America & Caribbean	947.827	7.53614	4684.37	20.3947
15	Bulgaria	Sofa	Europe & Central Asia	43.954	0.602339	595.293	7.48477
16	Canada	Calgary	North America	96.6205	0.200854	3077.11	3.1465
17	Canada	Ottawa-Gatineau	North America	78.1561	1.04787	1125.74	7.03574
18	Chile	Santiago	Latin America & Caribbean	526.255	3.58921	5730.14	9.24663
19	China	Guangzhou, Guangdong	East Asia & Pacific	4239.67	115.249	101468	4.2919
20	China	Tianjin	East Asia & Pacific	829.26	21.9463	37550.6	2.26683
21	China	Chongqing	East Asia & Pacific	405.882	3.54497	5882	6.96068
22	China, Hong Kong SAR	Hong Kong	East Asia & Pacific	56.3387	0	764.567	7.36871
23	Colombia	Bogotá	Latin America & Caribbean	202.704	8.14568	1844.68	11.4301
24	Costa Rica	San José	Latin America & Caribbean	119.767	0.609833	694.75	17.3266
25	Cuba	Havana	Latin America & Caribbean	65.3193	1.10504	294.777	22.5338
26	Czechia	Prague	Europe & Central Asia	124.64	3.17174	1278.69	9.99554
27	Democratic Republic of the Congo	Kinshasa	Sub-Saharan Africa	443.678	0.143253	416.703	106.508
28	Denmark	Copenhagen	Europe & Central Asia	134.417	2.48259	889.913	15.3835
29	Dominican Republic	Santo Domingo	Latin America & Caribbean	220.111	5.88714	1183.21	19.1004
30	Ecuador	Quito	Latin America & Caribbean	144.915	13.1199	1047.49	15.0871
31	Egypt	Cairo	Middle East & North Africa	1487.58	36.4442	8515.99	17.8961
32	Ethiopia	Addis Ababa	Sub-Saharan Africa	227.947	24.1203	244.798	102.97
33	Finland	Helsinki	Europe & Central Asia	52.3336	0.253735	1449.42	3.62816
34	Georgia	Tbilisi	Europe & Central Asia	110.751	1.88659	466.681	24.1359
35	Germany	Hamburg	Europe & Central Asia	141.381	8.68126	1709.83	8.77644
36	Germany	Berlin	Europe & Central Asia	333.734	8.813	7772.09	4.4074
37	Ghana	Accra	Sub-Saharan Africa	244.236	7.74426	854.064	29.5037
38	Greece	Athens	Europe & Central Asia	311.864	1.83399	1919.03	16.3467
39	Guatemala	Guatemala City	Latin America & Caribbean	145.959	0.077114	930.937	15.687
40	Guinea	Conakry	Sub-Saharan Africa	67.372	0.783532	56.489	120.653
42	Hungary	Budapest	Europe & Central Asia	228.198	5.66662	3170.51	7.37624
43	India	Kolkata	South Asia	1167.43	50.7358	7134.06	17.0754
44	India	Bombay	South Asia	1221.84	19.1598	3579.88	34.6661
45	India	Madras	South Asia	607.529	31.2414	4065.26	15.7129
46	India	Bangalore	South Asia	270.298	13.7174	3328.27	8.53345
47	Indonesia	Jakarta	East Asia & Pacific	1521.52	28.6192	12367.7	12.5338
48	Iran (Islamic Republic of)	Tehran	Middle East & North Africa	890.571	80.8882	19334.7	5.02444
49	Iraq	Baghdad	Middle East & North Africa	444.103	24.8623	2988.71	15.6912
50	Ireland	Dublin	Europe & Central Asia	107.193	17.0161	1999.6	6.21171
51	Italy	Naples	Europe & Central Asia	449.581	24.322	3470.27	13.6561
52	Italy	Rome	Europe & Central Asia	362.957	21.6535	3477.92	11.0586
53	Japan	Osaka	East Asia & Pacific	1593.24	14.2917	34993.4	4.59381
54	Japan	Nagoya	East Asia & Pacific	1069.27	42.0598	41005.6	2.71019
55	Jordan	Amman	Middle East & North Africa	154.721	3.0619	1540.66	10.2412
57	Kenya	Nairobi	Sub-Saharan Africa	303.629	14.5467	453.936	70.0927
58	Kuwait	Kuwait City	Middle East & North Africa	189.107	4.29384	14462	1.3373
59	Lebanon	Beirut	Middle East & North Africa	178.141	11.1127	1116.46	16.9512
60	Liberia	Monrovia	Sub-Saharan Africa	66.4884	0.113721	49.171	135.45
61	Madagascar	Antananarivo	Sub-Saharan Africa	119.131	9.37925	115.667	111.103
62	Malawi	Lilongwe	Sub-Saharan Africa	55.3662	1.36856	106.545	53.2496
63	Malaysia	Kuala Lumpur	East Asia & Pacific	411.418	3.72776	7729.22	5.37111
64	Mexico	Mexico City	Latin America & Caribbean	1815.11	26.5491	10504.9	17.5314
66	Morocco	Rabat	Middle East & North Africa	157.189	4.54523	625.834	25.8431
67	Mozambique	Maputo	Sub-Saharan Africa	105.174	0.896273	345.335	30.7151
69	Netherlands	Amsterdam	Europe & Central Asia	68.3331	5.16078	3117.95	2.35712
70	Netherlands	Rotterdam	Europe & Central Asia	58.9579	0.832163	2242.56	2.66615
71	Niger	Niamey	Sub-Saharan Africa	23.1519	0.626618	67.217	35.3758
72	Nigeria	Lagos	Sub-Saharan Africa	749.516	4.54847	1113.48	67.7217
73	Norway	Oslo	Europe & Central Asia	5.65442	0.785846	234.03	2.7519
74	Pakistan	Islamabad	South Asia	50.8662	11.5715	1049.09	5.95159
75	Pakistan	Lahore	South Asia	344.755	120.401	2162.64	21.5087
76	Pakistan	Karachi	South Asia	702.842	10.7968	4031.95	17.6996
77	Panama	Panama City	Latin America & Caribbean	70.3889	0.574139	348.435	20.3662
78	Paraguay	Asunción	Latin America & Caribbean	146.407	4.07481	1343.09	11.2042
79	Peru	Lima	Latin America & Caribbean	774.508	17.8196	3332.76	23.7739
80	Philippines	Manila	East Asia & Pacific	1660.54	9.16209	3801.07	43.9272
81	Poland	Warsaw	Europe & Central Asia	198.84	1.38493	4721.62	4.2406
82	Portugal	Lisbon	Europe & Central Asia	125.407	1.40273	768.147	16.5085
83	Portugal	Porto	Europe & Central Asia	290.47	48.6839	2284.12	14.8484
84	Republic of Korea	Seoul	East Asia & Pacific	2142.51	122.745	41986.4	5.39522
85	Romania	Bucharest	Europe & Central Asia	208.977	3.25401	1349.49	15.7267
86	Russian Federation	Moscow	Europe & Central Asia	1321.24	77.7148	22963.9	6.09196
87	Saudi Arabia	Riyadh	Middle East & North Africa	23.4623	0.179591	12796	0.184759
88	Senegal	Dakar	Sub-Saharan Africa	210.967	20.3889	344.655	67.1267
89	Serbia	Belgrade	Europe & Central Asia	116.455	3.82589	811.629	14.8197
90	Singapore	Singapore	East Asia & Pacific	431.431	10.5017	10657	4.14689
91	South Africa	Pretoria	Sub-Saharan Africa	808.73	63.1338	20085.8	4.34069
92	Spain	Barcelona	Europe & Central Asia	584.192	45.0713	5240.47	12.0078
93	Spain	Madrid	Europe & Central Asia	558.725	11.2395	4101.35	13.897
94	Sudan	Khartoum	Sub-Saharan Africa	106.97	15.3042	1868.52	6.54388
95	Sweden	Stockholm	Europe & Central Asia	68.3549	0.562889	498.887	13.8143
96	Syrian Arab Republic	Damascus	Middle East & North Africa	262.505	3.12799	1818.17	14.6099
97	Tunisia	Tunis	Middle East & North Africa	170.296	8.03702	2260.31	7.88975
98	Turkey	Istanbul	Europe & Central Asia	677.906	3.99564	3353.58	20.3336
99	Turkey	Ankara	Europe & Central Asia	80.6681	2.53511	1301.85	6.39116
100	Uganda	Kampala	Sub-Saharan Africa	159.103	29.8438	210.767	89.6473
101	Ukraine	Kiev	Europe & Central Asia	145.779	1.46889	3403.62	4.32622
103	United Kingdom	Glasgow	Europe & Central Asia	129.344	6.75628	3039.13	4.47826
104	United Republic of Tanzania	Dar es Salaam	Sub-Saharan Africa	177.098	3.70813	228.47	79.138
105	United States	Sacramento	North America	140.879	6.15787	2281.51	6.44472
106	United States	San Francisco-Oakland	North America	488.023	6.78921	6317.42	7.8325
107	United States	San Diego	North America	407.308	5.39216	5549.84	7.43625
108	United States	Nashville	North America	78.2104	2.98799	2067.8	3.92681
109	United States	Austin	North America	87.6269	2.04144	1907.97	4.69968
110	United States	Houston	North America	447.027	18.1156	20626.1	2.25511
111	United States	Minneapolis-St. Paul	North America	214.445	6.22854	9593.53	2.30023
112	United States	Chicago	North America	793.992	6.50691	33154.6	2.41444
113	United States	Baltimore	North America	595.125	7.86757	13350.5	4.51661
114	United States	Seattle	North America	184.942	2.45794	2332.81	8.03321
115	United States	Portland	North America	166.514	2.25834	2132.24	7.91526
116	United States	Salt Lake City	North America	143.37	3.07911	3279.9	4.46505
117	United States	Denver-Aurora	North America	229.674	4.04537	6862.45	3.40577
118	United States	Miami	North America	534.437	4.30356	11963.3	4.50327
119	Uzbekistan	Tashkent	Europe & Central Asia	104.615	11.6382	3350.7	3.46951
120	Venezuela (Bolivarian Republic of)	Caracas	Latin America & Caribbean	158.155	0.864128	1474.73	10.7829
121	Viet Nam	Hà Noi	East Asia & Pacific	241.274	1.96158	1196.89	20.3222
122	Yemen	Sana’a’	Middle East & North Africa	159.196	1.40811	470.003	34.1709
123	Zimbabwe	Harare	Sub-Saharan Africa	156.914	2.38363	523.788	30.4127

## Sheet: City list
FID	Country or area	City	area_sq km	lon	lat	2018 Population (Million)	basis for selection	Urban Area Source	2010 GDP per capita of the country (current US$)	2010 Population, total of the country
1	Afghanistan	Kabul	193.269	69	35	4.012	1,	2	543.303	29185507
2	Algeria	Algiers	1016.6	3	37	2.694	1,	1	4479.34	35977455
3	Angola	Luanda	214.405	13	-9	7.774	1,	1	3587.88	23356246
4	Argentina	Buenos Aires	3733.86	-59	-35	14.967	1,2	1	10386	40788453
5	Australia	Brisbane	1425.4	153	-28	2.338		1	52022.1	22031750
6	Australia	Perth	1393.52	116	-32	2	3,	1	52022.1	22031750
7	Australia	Sydney	1864.01	151	-34	4.792	2,	1	52022.1	22031750
8	Australia	Melbourne	2055.72	145	-38	4.771		1	52022.1	22031750
9	Austria	Vienna	990.386	16	48	1.901	1,2	1	46858	8363404
10	Bangladesh	Dhaka	669.428	90	24	19.578	1,	1	781.154	147575430
11	Belgium	Bruxelles-Brussel	4658.98	4	51	2.05	1,2	1	44141.9	10895586
12	Brazil	Natal	356.161	-35	-6	1.395	3,	1	4270.86	322464
13	Brazil	Brasília	761.776	-48	-16	4.47	1,	1	4270.86	322464
14	Brazil	Rio de Janeiro	2019.42	-43	-23	13.293	2,	1	4270.86	322464
15	Bulgaria	Sofa	478.766	23	43	1.272	1,	1	6812.41	7395599
16	Canada	Calgary	560.564	-114	51	1.477	2,	1	47448	34004889
17	Canada	Ottawa-Gatineau	501.081	-76	45	1.363	1,	1	47448	34004889
18	Chile	Santiago	1413	-71	-33	6.68	1,	1	12808	17062536
19	China	Guangzhou, Guangdong	11674.9	114	23	12.638		1	4550.45	1337705000
20	China	Tianjin	2974.31	117	39	13.215	2,	1	4550.45	1337705000
21	China	Chongqing	432.175	107	30	14.838		1	4550.45	1337705000
22	China, Hong Kong SAR	Hong Kong	77.1022	114	22	7.429	2,	1	32550	7024200
23	Colombia	Bogotá	519.992	-74	5	10.574	1,	1	6336.71	45222699
24	Costa Rica	San José	277.077	-84	10	1.358	1,	1	8141.91	4577378
25	Cuba	Havana	160.789	-82	23	2.136	1,	1	5730.35	11225832
26	Czechia	Prague	761.964	14	50	1.292	1,2	1	19960.1	10474410
27	Democratic Republic of the Congo	Kinshasa	518.134	15	-4	13.171	1,	1	334.022	64563854
28	Denmark	Copenhagen	1060.06	12	56	1.321	1,	1	58041.4	5547683
29	Dominican Republic	Santo Domingo	438.176	-70	18	3.172	1,	1	5555.39	9695121
30	Ecuador	Quito	626.316	-78	0	1.822	1,	1	4633.59	15011117
31	Egypt	Cairo	1318.85	31	30	20.076	1,	1	2645.97	82761235
32	Ethiopia	Addis Ababa	436.177	39	9	4.4	1,	1	341.554	87639964
33	Finland	Helsinki	341.489	25	60	1.279	1,2	1	46460	5363352
34	Georgia	Tbilisi	462.32	45	42	1.077	1,	1	3233.3	3786695
35	Germany	Hamburg	867.798	10	54	1.793	2,	1	41531.9	81776930
36	Germany	Berlin	1651.1	13	53	3.552	1,	1	41531.9	81776930
37	Ghana	Accra	1003.72	0	6	2.439	1,	1	1299.34	24779619
38	Greece	Athens	591.883	24	38	3.156	1,2	1	26917.8	11121341
39	Guatemala	Guatemala City	279.08	-91	15	2.851	1,	1	2898.94	14259687
40	Guinea	Conakry	201.829	-14	10	1.843	1,	1	672.424	10192176
42	Hungary	Budapest	1589.78	19	48	1.759	1,	1	13191.6	10000023
43	India	Kolkata	1166.88	88	23	14.681	2,	1	1357.56	1234281170
44	India	Bombay	1420.87	73	19	19.98		1	1357.56	1234281170
45	India	Madras	761.1	80	13	10.456		1	1357.56	1234281170
46	India	Bangalore	599.549	78	13	11.44		1	1357.56	1234281170
47	Indonesia	Jakarta	1680.83	107	-6	10.517	1,2	1	3122.36	241834215
48	Iran (Islamic Republic of)	Tehran	5525.75	51	36	8.896	1,	1	6599.66	73762519
49	Iraq	Baghdad	1962.55	44	33	6.812	1,	1	4655.42	29741976
50	Ireland	Dublin	393.253	-6	53	1.201	1,	1	48715.2	4560155
51	Italy	Naples	3161.27	14	41	2.198	2,	1	36000.5	59277417
52	Italy	Rome	3271.67	13	42	4.21	1,	1	36000.5	59277417
53	Japan	Osaka	8303.32	136	35	19.281		1	44507.7	128070000
54	Japan	Nagoya	10405	137	35	9.507		1	44507.7	128070000
55	Jordan	Amman	565.606	36	32	2.065	1,2	1	3736.65	7261539
57	Kenya	Nairobi	631.059	37	-1	4.386	1,	1	951.688	42030676
58	Kuwait	Kuwait City	972.186	48	29	2.989	1,	1	38577.5	2991884
59	Lebanon	Beirut	1427.74	36	34	2.385	1,	1	7761.65	4953061
60	Liberia	Monrovia	176.639	-11	6	1.418	1,	1	513.446	3891356
61	Madagascar	Antananarivo	686.724	47	-19	3.058	1,	1	471.959	21151640
62	Malawi	Lilongwe	224.24	34	-14	1.03	1,	1	478.669	14539612
63	Malaysia	Kuala Lumpur	1116.71	102	3	7.564	1,	1	9040.57	28208035
64	Mexico	Mexico City	2552.79	-99	19	21.581	1,2	1	9271.4	114092963
66	Morocco	Rabat	464.994	-7	34	1.847	1,	1	2839.93	32343389
67	Mozambique	Maputo	264.799	33	-26	1.102	1,	1	471.904	23531574
69	Netherlands	Amsterdam	247.423	5	52	1.132	1,	2	50950	16615394
70	Netherlands	Rotterdam	244.386	4	52	1.008	2,	2	50950	16615394
71	Niger	Niamey	103.824	2	14	1.214	1,	1	476.87	16464025
72	Nigeria	Lagos	1353.36	3	7	13.463		1	2280.44	158503197
73	Norway	Oslo	314.875	11	60	1.012	1,2	1	87693.8	4889252
74	Pakistan	Islamabad	420.282	73	34	1.061	1,	1	987.41	179424641
75	Pakistan	Lahore	1214.7	74	32	11.738		1	987.41	179424641
76	Pakistan	Karachi	811.267	67	25	15.4		1	987.41	179424641
77	Panama	Panama City	192.516	-79	9	1.783	1,	1	8082.03	3642687
78	Paraguay	Asunción	523.98	-58	-25	3.222	1,	1	4355.93	6248020
79	Peru	Lima	1603.82	-77	-12	10.391	1,	1	5082.35	29027674
80	Philippines	Manila	1505.81	121	15	13.482	1,2	1	2217.47	93966780
81	Poland	Warsaw	954.057	21	52	1.768	1,	1	12613	38042794
82	Portugal	Lisbon	411.325	-9	39	2.927	1,	1	22498.7	10573100
83	Portugal	Porto	3793.7	-8	41	1.307	2,	1	22498.7	10573100
84	Republic of Korea	Seoul	7450.1	127	37	9.963	1,2,3	1	23087.2	49554112
85	Romania	Bucharest	719.82	26	44	1.821	1,	1	8214.08	20246871
86	Russian Federation	Moscow	2857.53	38	56	12.41	1,	1	10675	142849468
87	Saudi Arabia	Riyadh	526.069	47	25	6.907	1,	1	19262.6	27421461
88	Senegal	Dakar	316.8	-17	15	2.978	1,	1	1280.23	12678148
89	Serbia	Belgrade	632.323	20	45	1.389	1,	1	5735.42	7291436
90	Singapore	Singapore	482.764	104	1	5.792	1,	1	47237	5076732
91	South Africa	Pretoria	5028.18	28	-26	2.378	1,	1	7328.62	51216964
92	Spain	Barcelona	5445.07	2	42	5.494	2,3	1	30502.7	46576897
93	Spain	Madrid	3154.15	-4	41	6.497	1,2	1	30502.7	46576897
94	Sudan	Khartoum	1165.93	33	16	5.534	1,	1	1401.48	34545013
95	Sweden	Stockholm	411.741	18	60	1.583	1,2	1	52869	9378126
96	Syrian Arab Republic	Damascus	474.354	36	33	2.32	1,	1		21362529
97	Tunisia	Tunis	630.367	10	37	2.291	1,	1	4141.98	10635244
98	Turkey	Istanbul	740.836	29	41	14.751		1	10742.4	72326988
99	Turkey	Ankara	370.455	33	40	4.919	1,	1	10742.4	72326988
100	Uganda	Kampala	363.999	33	0	2.986	1,	1	819.007	32428167
101	Ukraine	Kiev	536.417	31	50	2.957	1,	1	2965.14	45870741
103	United Kingdom	Glasgow	588.873	-4	56	1.661	2,	1	39435.8	62766365
104	United Republic of Tanzania	Dar es Salaam	201.913	39	-7	6.048	2,	1	743.404	44346525
105	United States	Sacramento	1002.58	-121	39	2.054	3,	1	48467.5	309321666
106	United States	San Francisco-Oakland	2538.23	-122	38	3.325	3,	1	48467.5	309321666
107	United States	San Diego	2264.27	-117	33	3.212	3,	1	48467.5	309321666
108	United States	Nashville	1282.59	-87	36	1.2	3,	1	48467.5	309321666
109	United States	Austin	765.37	-98	30	1.915	2,	1	48467.5	309321666
110	United States	Houston	4473.33	-95	30	6.12	3,	1	48467.5	309321666
111	United States	Minneapolis-St. Paul	2121.19	-93	45	2.889	2,	1	48467.5	309321666
112	United States	Chicago	5696.21	-88	42	8.864	2,	1	48467.5	309321666
113	United States	Baltimore	4446.01	-77	39	2.32	3,	1	48467.5	309321666
114	United States	Seattle	1342.37	0	0	3.379	2,	1	48467.5	309321666
115	United States	Portland	1305.91	0	0	2.104	2,	1	48467.5	309321666
116	United States	Salt Lake City	1194.66	0	0	1.147	3,	1	48467.5	309321666
117	United States	Denver-Aurora	1936.02	0	0	2.753	2,	1	48467.5	309321666
118	United States	Miami	3812.15	0	0	6.036	3,	1	48467.5	309321666
119	Uzbekistan	Tashkent	1385.94	69	41	2.464	1,	1	1634.31	28562400
120	Venezuela (Bolivarian Republic of)	Caracas	321.28	-67	10	2.935	1,	1	13825.4	28439940
121	Viet Nam	Hà Noi	252.259	106	21	4.283	1,	1	1317.89	87967651
122	Yemen	Sana’a’	197.727	44	15	2.779	1,	1	1334.78	23154855
123	Zimbabwe	Harare	766.697	31	-18	1.515	1,2	1	948.332	12697723
	basis of the selection of cities
	1. Capital ; 2. According to the research of Kennedy (Kennedy et al., 2009, 2014, 2011) ; 3. With carbon monitoring sites; 4. Others from The World’s Cities in 2018 with population greater than 1 Million
	Urban Area Source
	1. Nature Earth : 2. huh ArcGIS
	Data source
	1. Population in 2018 from The World’s Cities in 2018 2. Population and GDP per capital in 2010 from the World Bank
